# Supplementary material for: Anti-Inflammatory Diet Prevents Subclinical Colonic Inflammation and Alters Metabolomic Profile of Ulcerative Colitis Patients in Clinical Remission
Source: Nutrients. 2022 Aug 11;14(16):3294. doi: 10.3390/nu14163294 (PMC9414437; doi:10.3390/nu14163294)
Supplement: Supplementary file 1 [file nutrients-14-03294-s001.zip]

Archive with 1 entries (1 files):
- nutrients-1864412-supplementary.pdf
